# Supplementary material for: Beneficial Effects of Asparagus officinalis Extract Supplementation on Muscle Mass and Strength following Resistance Training and Detraining in Healthy Males
Source: Sports (Basel). 2023 Sep 5;11(9):175. doi: 10.3390/sports11090175 (PMC10537221; doi:10.3390/sports11090175)
Supplement: Supplementary file 1 [file sports-11-00175-s001.zip]

Archive with 1 entries (1 files):
- sports-2556190-supplementary.pdf
